# Supplementary material for: Conformational Properties of New Thiosemicarbazone and Thiocarbohydrazone Derivatives and Their Possible Targets
Source: Molecules. 2022 Apr 14;27(8):2537. doi: 10.3390/molecules27082537 (PMC9028911; doi:10.3390/molecules27082537)
Supplement: Supplementary file 1 [file molecules-27-02537-s001.zip]

Archive with 1 entries (1 files):
- molecules-1638465-supplementary.pdf
